# Supplementary material for: Differentially expressed proteins in positive versus negative HNSCC lymph nodes
Source: BMC Med Genomics. 2018 Aug 29;11:73. doi: 10.1186/s12920-018-0382-6 (PMC6114741; doi:10.1186/s12920-018-0382-6)
Supplement: Supplementary file 4 — Enriched categories for 52 genes mapped to 53 DAVID identifiers. (XLSX 51 kb) [file 12920_2018_382_MOESM4_ESM.xlsx]

## Sheet: Sheet1
Additional file 4. Enriched categories for 52 genes mapped to 53 DAVID identifiers. Bonferroni corrected p-values<0.05, enrichment scores>5.0.
Annotation Cluster 1	Enrichment Score: 6.490717394576403
Category	Term	Count	%	PValue	Genes	List Total	Pop Hits	Pop Total	Fold Enrichment	Bonferroni	Benjamini	FDR
GOTERM_MF_DIRECT	GO:0098641~cadherin binding involved in cell-cell adhesion	11	2.07547e+16	1.31581e+07	PFN1, YWHAZ, PRDX6, HIST1H3A, ANXA1, YWHAB, SFN, TAGLN2, RAB10, PRDX1, PARK7	52	290	16881	1.23137e+16	2.40792e+09	2.40792e+09	1.62522e+10
GOTERM_CC_DIRECT	GO:0005913~cell-cell adherens junction	11	2.07547e+16	1.787e+08	PFN1, YWHAZ, PRDX6, HIST1H3A, ANXA1, YWHAB, SFN, TAGLN2, RAB10, PRDX1, PARK7	52	323	18224	1.19352e+16	2.35884e+09	3.36978e+08	2.08671e+11
GOTERM_BP_DIRECT	GO:0098609~cell-cell adhesion	10	1.88679e+16	1.09406e+09	PFN1, YWHAZ, PRDX6, HIST1H3A, YWHAB, SFN, TAGLN2, RAB10, PRDX1, PARK7	52	271	16792	1191598069826850	6.31254e+09	3.15632e+11	1.6072e+12
GOTERM_CC_DIRECT	GO:0030659~cytoplasmic vesicle membrane	5	9433962264150940	4.23419e+11	YWHAZ, ANXA1, YWHAB, SFN, RAB10	52	126	18224	1.39072e+16	0.05436928177309086	0.0037199403101323414	0.49331623614955467
Annotation Cluster 2	Enrichment Score: 4.446867122037933
Category	Term	Count	%	PValue	Genes	List Total	Pop Hits	Pop Total	Fold Enrichment	Bonferroni	Benjamini	FDR
GOTERM_BP_DIRECT	GO:0098869~cellular oxidant detoxification	7	1320754716981130	6.55109e+07	PRDX6, ALB, S100A9, HBA1, HBB, PARK7, GSTP1	52	70	16792	3.22923e+16	3.77991e+11	3.77991e+11	9.6237e+10
GOTERM_CC_DIRECT	GO:0071682~endocytic vesicle lumen	5	9433962264150940	9.65725e+07	HSP90B1, APOA1, HBA1, CALR, HBB	52	16	18224	1.09519e+16	1.27475e+09	1.59345e+10	1.12769e+12
UP_SEQ_FEATURE	glycosylation site:N-linked (Glc) (glycation)	4	7547169811320750	1.28592e+10	APOA1, ALB, HBA1, HBB	52	9	20063	1714786324786320	2.63579e+11	2.63579e+11	0.0016182682878174148
UP_KEYWORDS	Glycation	4	7547169811320750	3.10442e+10	APOA1, ALB, HBA1, HBB	52	12	20581	1.31929e+16	4.77968e+11	2.39012e+12	0.0037240062537469143
GOTERM_BP_DIRECT	GO:0006898~receptor-mediated endocytosis	7	1320754716981130	2.02817e+11	HSP90B1, APOA1, ALB, HBA1, CALR, IGKC, HBB	52	186	16792	1.2153e+16	0.011634437959498478	0.0019485403926253753	0.0297901069051143
UP_SEQ_FEATURE	site:Not glycated	3	5660377358490560	1.31963e+12	ALB, HBA1, HBB	52	7	20063	1.65354e+16	0.026691485473575693	0.008977516442625233	0.16594351685775832
GOTERM_MF_DIRECT	GO:0019825~oxygen binding	4	7547169811320750	3.83547e+11	ALB, HBA1, HBB, HBD	52	47	16881	2762847790507360	0.06779502759458478	0.013942403909546819	0.4727072822511613
KEGG_PATHWAY	hsa05143:African trypanosomiasis	3	5660377358490560	0.010031567877209546	APOA1, HBA1, HBB	33	33	6910	1903581267217630	0.5755618412507062	0.5755618412507062	1.02796e+16
UP_KEYWORDS	Transport	7	1320754716981130	0.3656717422134389	APOA1, RAB5B, HBA1, RAB10, HBB, FABP5, HBD	52	1978	20581	1.40067e+16	1.0	0.7967178688495319	9957483484961670
Annotation Cluster 3	Enrichment Score: 3.7891634143704658
Category	Term	Count	%	PValue	Genes	List Total	Pop Hits	Pop Total	Fold Enrichment	Bonferroni	Benjamini	FDR
GOTERM_BP_DIRECT	GO:0000302~response to reactive oxygen species	6	1.13208e+16	1.12541e+09	P4HB, S100A7, PRDX6, PRDX2, PRDX1, GSTP1	52	39	16792	4.96805e+16	6.49343e+10	2.16452e+11	1.65326e+12
GOTERM_BP_DIRECT	GO:0042744~hydrogen peroxide catabolic process	5	9433962264150940	3.52729e+09	PRDX6, PRDX2, HBA1, HBB, PRDX1	52	20	16792	8073076923076920	2.03504e+12	4.07041e+11	5.18166e+11
UP_KEYWORDS	Antioxidant	4	7547169811320750	5.11847e+09	PRDX6, S100A9, PRDX2, PRDX1	52	14	20581	1.13082e+16	7.87935e+11	1.57637e+11	0.0061399459927447
INTERPRO	IPR024706:Peroxiredoxin, AhpC-type	3	5660377358490560	4.42665e+11	PRDX6, PRDX2, PRDX1	52	4	18559	2.67678e+16	0.005430106909809274	0.005430106909809274	0.05103017374082919
INTERPRO	IPR000866:Alkyl hydroperoxide reductase subunit C/ Thiol specific antioxidant	3	5660377358490560	7.36477e+10	PRDX6, PRDX2, PRDX1	52	5	18559	2.14142e+16	0.009018094092566709	0.004519258896771405	0.08488749353606773
INTERPRO	IPR019479:Peroxiredoxin, C-terminal	3	5660377358490560	7.36477e+10	PRDX6, PRDX2, PRDX1	52	5	18559	2.14142e+16	0.009018094092566709	0.004519258896771405	0.08488749353606773
UP_SEQ_FEATURE	active site:Cysteine sulfenic acid (-SOH) intermediate	3	5660377358490560	9.44128e+09	PRDX6, PRDX2, PRDX1	52	6	20063	1.92913e+16	0.019169426485137753	0.009631092211158765	0.11875010310414824
INTERPRO	IPR013766:Thioredoxin domain	4	7547169811320750	1.93599e+12	P4HB, PRDX6, PRDX2, PRDX1	52	41	18559	3481988742964350	0.023533657199325098	0.005936060666719145	0.22300444208551706
UP_KEYWORDS	Redox-active center	4	7547169811320750	2.43706e+12	P4HB, PRDX6, PRDX2, PRDX1	52	49	20581	3230926216640500	0.036839570998197346	0.004161902746183999	0.29195846061254027
PIR_SUPERFAMILY	PIRSF000239:peroxiredoxin, AhpC type	3	5660377358490560	2.7463e+11	PRDX6, PRDX2, PRDX1	13	4	1692	9761538461538460	0.0024689574983116636	0.0024689574983116636	0.15794658100806158
INTERPRO	IPR012336:Thioredoxin-like fold	5	9433962264150940	4.4517e+11	P4HB, PRDX6, PRDX2, PRDX1, GSTP1	52	130	18559	1372707100591710	0.05329539616155343	0.010893859972371911	0.5121078773324461
UP_KEYWORDS	Oxidoreductase	8	1509433962264150	5.4871e+11	P4HB, YWHAZ, PRDX6, AKR1B10, BLVRB, PRDX2, GAPDH, PRDX1	52	582	20581	5440391223896370	0.0810509167579263	0.007018964748738421	0.6562511129126092
GOTERM_BP_DIRECT	GO:0045454~cell redox homeostasis	4	7547169811320750	0.001648094576009975	P4HB, PRDX6, PRDX2, PRDX1	52	77	16792	1.67752e+16	0.6139294138870525	0.08288404941364058	2.39396e+16
UP_KEYWORDS	Peroxidase	3	5660377358490560	0.0017414439482638575	PRDX6, PRDX2, PRDX1	52	25	20581	4.74946e+16	0.235410470396895	0.015665189665264867	2.06915e+16
GOTERM_CC_DIRECT	GO:0005623~cell	4	7547169811320750	0.002758267289644594	P4HB, PRDX6, PRDX2, PRDX1	52	100	18224	1401846153846150	0.3055216828105809	0.020051481657902936	3173859050636910
UP_SEQ_FEATURE	domain:Thioredoxin	3	5660377358490560	0.00318066836230598	PRDX6, PRDX2, PRDX1	52	33	20063	3507517482517480	0.4795576599643324	0.052968586347869606	3929830744010550
GOTERM_BP_DIRECT	GO:0055114~oxidation-reduction process	5	9433962264150940	0.10458504559657111	PRDX6, AKR1B10, BLVRB, PRDX2, PRDX1	52	592	16792	2.72739e+16	1.0	0.8973500390060362	802654687702847
Annotation Cluster 4	Enrichment Score: 2.8651552486099785
Category	Term	Count	%	PValue	Genes	List Total	Pop Hits	Pop Total	Fold Enrichment	Bonferroni	Benjamini	FDR
GOTERM_BP_DIRECT	GO:0061024~membrane organization	4	7547169811320750	1.23024e+12	YWHAZ, YWHAB, SFN, RAB10	52	32	16792	4036538461538460	0.06852806234699382	0.008834397268640548	0.1805729122219324
SMART	SM00101:14_3_3	3	5660377358490560	1.44564e+12	YWHAZ, YWHAB, SFN	28	7	10057	1.53934e+16	0.003319699005968735	0.003319699005968735	0.11452964800061638
INTERPRO	IPR000308:14-3-3 protein	3	5660377358490560	1.54117e+11	YWHAZ, YWHAB, SFN	52	7	18559	1.52959e+16	0.018779224799855387	0.0062993399610914436	0.17756183529230585
INTERPRO	IPR023410:14-3-3 domain	3	5660377358490560	1.54117e+11	YWHAZ, YWHAB, SFN	52	7	18559	1.52959e+16	0.018779224799855387	0.0062993399610914436	0.17756183529230585
INTERPRO	IPR023409:14-3-3 protein, conserved site	3	5660377358490560	1.54117e+11	YWHAZ, YWHAB, SFN	52	7	18559	1.52959e+16	0.018779224799855387	0.0062993399610914436	0.17756183529230585
UP_SEQ_FEATURE	site:Interaction with phosphoserine on interacting protein	3	5660377358490560	1.75664e+11	YWHAZ, YWHAB, SFN	52	8	20063	1.44685e+16	0.03537352568369245	0.008963170587945934	0.22084213517371554
GOTERM_CC_DIRECT	GO:0030659~cytoplasmic vesicle membrane	5	9433962264150940	4.23419e+11	YWHAZ, ANXA1, YWHAB, SFN, RAB10	52	126	18224	1.39072e+16	0.05436928177309086	0.0037199403101323414	0.49331623614955467
PIR_SUPERFAMILY	PIRSF000868:14-3-3 protein	3	5660377358490560	9.49877e+11	YWHAZ, YWHAB, SFN	13	7	1692	5578021978021970	0.008516481184863367	0.004267345712145154	0.5454214181797923
GOTERM_BP_DIRECT	GO:1900740~positive regulation of protein insertion into mitochondrial membrane involved in apoptotic signaling pathway	3	5660377358490560	0.003725911147593248	YWHAZ, YWHAB, SFN	52	30	16792	3.22923e+16	0.8839652756493936	0.13375807674169116	5336027318637020
KEGG_PATHWAY	hsa04110:Cell cycle	3	5660377358490560	0.11189274122725001	YWHAZ, YWHAB, SFN	33	124	6910	5.06598e+16	0.9999583552102044	0.9196677060825071	7210326322054680
GOTERM_MF_DIRECT	GO:0019904~protein domain specific binding	3	5660377358490560	0.13036152113410945	YWHAZ, YWHAB, SFN	52	208	16881	4682230029585790	0.9999999999920751	0.7214202517293613	8218672044587600
GOTERM_CC_DIRECT	GO:0005739~mitochondrion	7	1320754716981130	0.1660479269781655	LAP3, YWHAZ, YWHAB, SFN, PRDX1, PARK7, GSTP1	52	1331	18224	1.84315e+16	0.9999999999610395	0.5163130498313766	880007681221484
Annotation Cluster 5	Enrichment Score: 2.5866483996054845
Category	Term	Count	%	PValue	Genes	List Total	Pop Hits	Pop Total	Fold Enrichment	Bonferroni	Benjamini	FDR
UP_SEQ_FEATURE	region of interest:Linker 12	4	7547169811320750	6.90266e+11	KRT9, KRT6A, KRT1, KRT13	52	68	20063	2.26957e+16	0.13199110719902474	0.02331609914543198	0.8652091698241438
UP_SEQ_FEATURE	region of interest:Coil 2	4	7547169811320750	6.90266e+11	KRT9, KRT6A, KRT1, KRT13	52	68	20063	2.26957e+16	0.13199110719902474	0.02331609914543198	0.8652091698241438
INTERPRO	IPR018039:Intermediate filament protein, conserved site	4	7547169811320750	7.23758e+11	KRT9, KRT6A, KRT1, KRT13	52	64	18559	2.23065e+16	0.08520427887577287	0.011070082427977024	0.8313654290243
UP_SEQ_FEATURE	region of interest:Linker 1	4	7547169811320750	8.83326e+11	KRT9, KRT6A, KRT1, KRT13	52	74	20063	2085550935550930	0.1656997377472489	0.022390760440859747	1.10596e+16
UP_SEQ_FEATURE	region of interest:Coil 1A	4	7547169811320750	8.83326e+11	KRT9, KRT6A, KRT1, KRT13	52	74	20063	2085550935550930	0.1656997377472489	0.022390760440859747	1.10596e+16
UP_SEQ_FEATURE	region of interest:Coil 1B	4	7547169811320750	8.83326e+11	KRT9, KRT6A, KRT1, KRT13	52	74	20063	2085550935550930	0.1656997377472489	0.022390760440859747	1.10596e+16
UP_SEQ_FEATURE	region of interest:Rod	4	7547169811320750	9.1849e+11	KRT9, KRT6A, KRT1, KRT13	52	75	20063	205774358974359	0.17169758955552172	0.02071324515763595	1.14976e+16
UP_KEYWORDS	Intermediate filament	4	7547169811320750	9.21522e+11	KRT9, KRT6A, KRT1, KRT13	52	77	20581	2.05604e+16	0.13236120054279255	0.009420663579319699	1099874665596070
UP_SEQ_FEATURE	region of interest:Head	4	7547169811320750	9.91456e+11	KRT9, KRT6A, KRT1, KRT13	52	77	20063	2.0043e+16	0.1840067780436314	0.02012956285041645	1.24057e+16
SMART	SM01391:SM01391	4	7547169811320750	0.001024512012177705	KRT9, KRT6A, KRT1, KRT13	28	75	10057	1.91562e+16	0.023300115922583964	0.011718722186129793	0.8091900617574255
UP_SEQ_FEATURE	region of interest:Tail	4	7547169811320750	0.0010679958056641235	KRT9, KRT6A, KRT1, KRT13	52	79	20063	1953554040895810	0.19672337625936676	0.019717216381140767	1335750199236370
INTERPRO	IPR001664:Intermediate filament protein	4	7547169811320750	0.0012863052466123286	KRT9, KRT6A, KRT1, KRT13	52	78	18559	1830276134122280	0.14642117791706621	0.017437005787000914	1473185778493050
UP_KEYWORDS	Palmoplantar keratoderma	3	5660377358490560	0.0028474814771789433	KRT9, KRT6A, KRT1	52	32	20581	3.71052e+16	0.3554079628264707	0.024101346729162754	3.36287e+16
UP_KEYWORDS	Keratin	4	7547169811320750	0.006462283085015511	KRT9, KRT6A, KRT1, KRT13	52	153	20581	1.03474e+16	0.6315392628989637	0.04869547872333935	7482574367012860
GOTERM_MF_DIRECT	GO:0005198~structural molecule activity	5	9433962264150940	0.006524275852422501	KRT9, KRT6A, ANXA1, KRT1, KRT13	52	247	16881	6571550918716910	0.6981588248037123	0.11288923722381305	7766656307432350
GOTERM_CC_DIRECT	GO:0045095~keratin filament	3	5660377358490560	0.03193069163521028	KRT6A, KRT1, KRT13	52	100	18224	1.05138e+16	0.9862072267678086	0.15746866124535475	3.15415e+16
GOTERM_CC_DIRECT	GO:0005882~intermediate filament	3	5660377358490560	0.03989689553236627	KRT9, KRT6A, KRT13	52	113	18224	930428863172226	0.9953659644137492	0.1867403854287596	3783823642037270
UP_KEYWORDS	Coiled coil	8	1509433962264150	0.6419906733422878	KRT9, HSP90B1, YWHAZ, KRT6A, KRT1, YWHAB, KRT13, CALR	52	3036	20581	1.04292e+16	1.0	0.9629537423058473	9999955484374680
Annotation Cluster 6	Enrichment Score: 2.5319292386981624
Category	Term	Count	%	PValue	Genes	List Total	Pop Hits	Pop Total	Fold Enrichment	Bonferroni	Benjamini	FDR
GOTERM_MF_DIRECT	GO:0019825~oxygen binding	4	7547169811320750	3.83547e+11	ALB, HBA1, HBB, HBD	52	47	16881	2762847790507360	0.06779502759458478	0.013942403909546819	0.4727072822511613
UP_KEYWORDS	Oxygen transport	3	5660377358490560	4.61466e+12	HBA1, HBB, HBD	52	13	20581	9133579881656800	0.06861465374245723	0.006441182579679405	0.5521728083454303
UP_SEQ_FEATURE	metal ion-binding site:Iron (heme distal ligand)	3	5660377358490560	4.85384e+12	HBA1, HBB, HBD	52	13	20063	8903698224852070	0.09473534598268862	0.01970878032790757	0.6091238499051133
GOTERM_CC_DIRECT	GO:0005833~hemoglobin complex	3	5660377358490560	4.97776e+11	HBA1, HBB, HBD	52	12	18224	8761538461538460	0.06360965572529076	0.003858586740455028	0.5797184296315594
INTERPRO	IPR009050:Globin-like	3	5660377358490560	5.66421e+11	HBA1, HBB, HBD	52	13	18559	8236242603550290	0.06731669313959665	0.011547735626474043	0.6511748568902798
INTERPRO	IPR000971:Globin	3	5660377358490560	5.66421e+11	HBA1, HBB, HBD	52	13	18559	8236242603550290	0.06731669313959665	0.011547735626474043	0.6511748568902798
INTERPRO	IPR012292:Globin, structural domain	3	5660377358490560	6.59664e+10	HBA1, HBB, HBD	52	14	18559	7647939560439560	0.07795886929293472	0.011528100044391976	0.7579973355998915
UP_SEQ_FEATURE	metal ion-binding site:Iron (heme proximal ligand)	3	5660377358490560	7.4311e+11	HBA1, HBB, HBD	52	16	20063	7234254807692300	0.14135032114201196	0.021535339921561425	0.931162296132082
GOTERM_MF_DIRECT	GO:0005344~oxygen transporter activity	3	5660377358490560	7.95657e+11	HBA1, HBB, HBD	52	14	16881	6956456043956040	0.13555125310817506	0.023984889226516537	0.9783285837615785
GOTERM_BP_DIRECT	GO:0015671~oxygen transport	3	5660377358490560	9.25909e+11	HBA1, HBB, HBD	52	15	16792	6458461538461530	0.4140361241227185	0.05204639107401288	1351594449528090
GOTERM_MF_DIRECT	GO:0005506~iron ion binding	4	7547169811320750	0.011064168075933564	HBA1, CALR, HBB, HBD	52	153	16881	8487179487179480	0.8694536727175941	0.16897331627417467	128396324163495
UP_KEYWORDS	Heme	3	5660377358490560	0.04243407849618774	HBA1, HBB, HBD	52	132	20581	8995192307692300	0.9987411413062871	0.2264994030347326	4055718942793740
GOTERM_MF_DIRECT	GO:0020037~heme binding	3	5660377358490560	0.06441333394660471	HBA1, HBB, HBD	52	137	16881	7108787198203250	0.9999948905244569	0.4918160940642824	5606152725803510
UP_KEYWORDS	Iron	3	5660377358490560	0.19157208581627172	HBA1, HBB, HBD	52	324	20581	3664707977207970	0.999999999999994	0.5776191506038597	9220054584232510
UP_KEYWORDS	Transport	7	1320754716981130	0.3656717422134389	APOA1, RAB5B, HBA1, RAB10, HBB, FABP5, HBD	52	1978	20581	1.40067e+16	1.0	0.7967178688495319	9957483484961670
Annotation Cluster 7	Enrichment Score: 2.09511773620093
Category	Term	Count	%	PValue	Genes	List Total	Pop Hits	Pop Total	Fold Enrichment	Bonferroni	Benjamini	FDR
GOTERM_BP_DIRECT	GO:0006898~receptor-mediated endocytosis	7	1320754716981130	2.02817e+11	HSP90B1, APOA1, ALB, HBA1, CALR, IGKC, HBB	52	186	16792	1.2153e+16	0.011634437959498478	0.0019485403926253753	0.0297901069051143
GOTERM_CC_DIRECT	GO:0005576~extracellular region	14	2641509433962260	3.71441e+12	IGHG1, P4HB, S100A7, S100A9, ANXA1, HBA1, CALR, HSP90B1, APOA1, ALB, PPIA, HIST1H3A, IGKC, HBB	52	1610	18224	3.04749e+16	0.04785626506429497	0.0034966775853123577	0.4328774144702674
UP_KEYWORDS	Glycoprotein	11	2.07547e+16	0.71879891784128	IGHG1, HSP90B1, APOA1, PPIA, ALB, HIST1H2BG, KRT13, POSTN, HBA1, CALR, HBB	52	4551	20581	0.9566409749336579	1.0	0.9749371478312276	999999754301332
UP_SEQ_FEATURE	signal peptide	8	1509433962264150	0.7690034773982394	IGHG1, P4HB, HSP90B1, APOA1, ALB, POSTN, CALR, IGKC	52	3346	20063	0.9224791944457217	1.0	0.999997872901329	9999999902003850
Annotation Cluster 8	Enrichment Score: 1.1854646601336785
Category	Term	Count	%	PValue	Genes	List Total	Pop Hits	Pop Total	Fold Enrichment	Bonferroni	Benjamini	FDR
UP_SEQ_FEATURE	cross-link:Glycyl lysine isopeptide (Lys-Gly) (interchain with G-Cter in ubiquitin)	5	9433962264150940	0.00398768873309962	PFN1, HIST1H2AA, PPIA, HIST1H2BG, HIST1H3A	52	255	20063	7565233785822020	0.5591763881430869	0.06106450416616749	4904060866561420
INTERPRO	IPR007125:Histone core	3	5660377358490560	0.015024710059490147	HIST1H2AA, HIST1H2BG, HIST1H3A	52	68	18559	1.57458e+16	0.844648208468444	0.16989768200647404	1601726439766950
UP_KEYWORDS	Nucleosome core	3	5660377358490560	0.02055287895354793	HIST1H2AA, HIST1H2BG, HIST1H3A	52	89	20581	1.33412e+16	0.9591611899103912	0.13529701503745128	2.20515e+16
GOTERM_CC_DIRECT	GO:0000786~nucleosome	3	5660377358490560	0.028495476145718325	HIST1H2AA, HIST1H2BG, HIST1H3A	52	94	18224	1.11849e+16	0.9779850756570903	0.15288138358955206	2865041000233620
INTERPRO	IPR009072:Histone-fold	3	5660377358490560	0.037987562650423023	HIST1H2AA, HIST1H2BG, HIST1H3A	52	112	18559	9559924450549450	0.9914645881593612	0.35147085476862905	3.60173e+16
KEGG_PATHWAY	hsa05322:Systemic lupus erythematosus	3	5660377358490560	0.12714021785957985	HIST1H2AA, HIST1H2BG, HIST1H3A	33	134	6910	4687924016282220	0.9999904438910996	0.9009039786724288	7684537841956440
GOTERM_MF_DIRECT	GO:0046982~protein heterodimerization activity	4	7547169811320750	0.1653942041945098	P4HB, HIST1H2AA, HIST1H2BG, HIST1H3A	52	465	16881	2792555831265500	0.9999999999999957	0.7930971593347146	8928038464376980
KEGG_PATHWAY	hsa05034:Alcoholism	3	5660377358490560	0.19724886782038328	HIST1H2AA, HIST1H2BG, HIST1H3A	33	177	6910	3549049820236260	0.9999999922486246	0.8744490902997861	9059384723574320
UP_KEYWORDS	Chromosome	3	5660377358490560	0.26094881663633884	HIST1H2AA, HIST1H2BG, HIST1H3A	52	400	20581	2.96841e+16	1.0	0.6788346583259273	9734161232294200
UP_KEYWORDS	DNA-binding	3	5660377358490560	0.9686412206777686	HIST1H2AA, HIST1H2BG, HIST1H3A	52	2050	20581	0.579202626641651	1.0	0.9998982406575602	100.0
Annotation Cluster 9	Enrichment Score: 1.1143292539414507
Category	Term	Count	%	PValue	Genes	List Total	Pop Hits	Pop Total	Fold Enrichment	Bonferroni	Benjamini	FDR
UP_KEYWORDS	Chaperone	6	1.13208e+16	1.37868e+12	P4HB, HSP90B1, HSPB1, CALR, COTL1, PARK7	52	201	20581	1.18146e+16	0.021009253314426823	0.0026506169323518014	0.16526090341894006
UP_SEQ_FEATURE	short sequence motif:Prevents secretion from ER	3	5660377358490560	0.010535788025887909	P4HB, HSP90B1, CALR	52	61	20063	1.89751e+16	0.8859701346513789	0.13476401354214262	1.24791e+16
GOTERM_CC_DIRECT	GO:0005788~endoplasmic reticulum lumen	4	7547169811320750	0.016554146903930984	P4HB, HSP90B1, APOA1, CALR	52	192	18224	7301282051282050	0.8895769227648926	0.10431976179189362	1771019667050050
GOTERM_CC_DIRECT	GO:0009897~external side of plasma membrane	4	7547169811320750	0.021733329231267164	IGHG1, P4HB, CALR, IGKC	52	213	18224	6581437342000720	0.9450005950814877	0.12900222182481547	2.26308e+16
GOTERM_CC_DIRECT	GO:0005783~endoplasmic reticulum	6	1.13208e+16	0.08082172784784088	P4HB, HSP90B1, S100A7, ALB, CALR, PARK7	52	828	18224	2.53958e+16	0.9999852508506346	0.3278658474944721	6262220048109210
UP_SEQ_FEATURE	disulfide bond	12	2.26415e+16	0.11302354345398244	IGHG1, P4HB, HSP90B1, S100A7, PRDX6, ALB, POSTN, PRDX2, CALR, IGKC, PRDX1, FABP5	52	2917	20063	1.58722e+16	0.9999999999790116	0.7075181332044533	778948800811137
UP_KEYWORDS	Disulfide bond	13	2.45283e+16	0.1318400055829759	IGHG1, P4HB, S100A7, ANXA1, PRDX2, POSTN, CALR, PRDX1, HSP90B1, ALB, PRDX6, IGKC, FABP5	52	3434	20581	1.49833e+16	0.999999999649761	0.5045731964632547	8165818633204190
KEGG_PATHWAY	hsa04141:Protein processing in endoplasmic reticulum	3	5660377358490560	0.18378338930496757	P4HB, HSP90B1, CALR	33	169	6910	3.71705e+16	0.999999968124174	0.8844066950660817	8875036351957510
UP_KEYWORDS	Endoplasmic reticulum	4	7547169811320750	0.4970156836765651	P4HB, HSP90B1, CALR, RAB10	52	1067	20581	1.48374e+16	1.0	0.8998026627781348	999737067418906
UP_SEQ_FEATURE	signal peptide	8	1509433962264150	0.7690034773982394	IGHG1, P4HB, HSP90B1, APOA1, ALB, POSTN, CALR, IGKC	52	3346	20063	0.9224791944457217	1.0	0.999997872901329	9999999902003850
UP_KEYWORDS	Signal	7	1320754716981130	0.961154245156856	P4HB, HSP90B1, APOA1, ALB, POSTN, CALR, IGKC	52	4160	20581	0.665990199704142	1.0	0.9998455624904409	100.0
UP_SEQ_FEATURE	glycosylation site:N-linked (GlcNAc...)	4	7547169811320750	0.9994115275262683	IGHG1, HSP90B1, POSTN, CALR	52	4234	20063	0.3645034700773955	1.0	1.0	100.0
Annotation Cluster 10	Enrichment Score: 1.0031643623869355
Category	Term	Count	%	PValue	Genes	List Total	Pop Hits	Pop Total	Fold Enrichment	Bonferroni	Benjamini	FDR
GOTERM_MF_DIRECT	GO:0005509~calcium ion binding	6	1.13208e+16	0.06439738128475589	MYL6, HSP90B1, S100A7, S100A9, ANXA1, CALR	52	717	16881	2.71661e+16	0.9999948745564545	0.5115639250570949	5605227271352610
UP_SEQ_FEATURE	domain:EF-hand 2	3	5660377358490560	0.08039756770255387	MYL6, S100A7, S100A9	52	185	20063	6256652806652800	0.999999965483813	0.6150133128610347	6517261928453110
UP_SEQ_FEATURE	domain:EF-hand 1	3	5660377358490560	0.08039756770255387	MYL6, S100A7, S100A9	52	185	20063	6256652806652800	0.999999965483813	0.6150133128610347	6517261928453110
INTERPRO	IPR002048:EF-hand domain	3	5660377358490560	0.12975600455362907	MYL6, S100A7, S100A9	52	228	18559	4696103238866390	0.9999999623428582	0.7050805723211822	7986166847389050
INTERPRO	IPR011992:EF-hand-like domain	3	5660377358490560	0.17852403593346705	MYL6, S100A7, S100A9	52	279	18559	383767576509512	0.9999999999687271	0.7794799958708669	8964320289077110
Annotation Cluster 11	Enrichment Score: 0.9073858729632819
Category	Term	Count	%	PValue	Genes	List Total	Pop Hits	Pop Total	Fold Enrichment	Bonferroni	Benjamini	FDR
UP_SEQ_FEATURE	short sequence motif:Effector region	3	5660377358490560	0.02726313254317497	RAB5B, RAP1A, RAB10	52	101	20063	1146020563594820	0.9965401909036207	0.2982365282903795	293802405395303
UP_SEQ_FEATURE	lipid moiety-binding region:S-geranylgeranyl cysteine	3	5660377358490560	0.03084567641067576	RAB5B, RAP1A, RAB10	52	108	20063	1.07174e+16	0.9983761264700003	0.3146461836666957	3258444201989200
GOTERM_MF_DIRECT	GO:0003924~GTPase activity	4	7547169811320750	0.033639405654411855	RAB5B, RAP1A, RAB10, ARHGDIB	52	234	16881	554930966469428	0.99809245039199	0.36063585998698533	3.44689e+16
INTERPRO	IPR001806:Small GTPase superfamily	3	5660377358490560	0.055951326404559826	RAB5B, RAP1A, RAB10	52	139	18559	7702960708356390	0.9991599415102617	0.4457668984591526	4.85163e+16
UP_KEYWORDS	Prenylation	3	5660377358490560	0.06511454911540888	RAB5B, RAP1A, RAB10	52	168	20581	7067651098901090	0.9999686098221632	0.3094880382171591	5.5412e+16
INTERPRO	IPR005225:Small GTP-binding protein domain	3	5660377358490560	0.0770770295105434	RAB5B, RAP1A, RAB10	52	167	18559	6411446338093040	0.9999480780504424	0.5318213395648781	6034152878027800
UP_KEYWORDS	Endosome	4	7547169811320750	0.11645832657089582	RAB5B, ANXA1, RAP1A, RAB10	52	481	20581	3291380137533980	0.9999999947644307	0.47037867458109717	773567340997169
UP_KEYWORDS	Lipoprotein	5	9433962264150940	0.1596345471651736	APOA1, RAB5B, RAP1A, RAB10, PARK7	52	852	20581	2.3227e+16	0.999999999997666	0.534778220984829	8758577167016410
GOTERM_CC_DIRECT	GO:0005622~intracellular	7	1320754716981130	0.16645440026884997	RAB5B, LGALS1, RAP1A, CALR, COTL1, RAB10, GSTP1	52	1332	18224	1.84176e+16	0.9999999999634678	0.506803619485114	8806888443451270
GOTERM_BP_DIRECT	GO:0007264~small GTPase mediated signal transduction	3	5660377358490560	0.17152973187739695	RAB5B, RAP1A, RAB10	52	246	16792	3.93809e+16	1.0	0.9698771294893652	9369812646472590
UP_SEQ_FEATURE	nucleotide phosphate-binding region:GTP	3	5660377358490560	0.18619969025106428	RAB5B, RAP1A, RAB10	52	310	20063	3.73381e+16	1.0	0.866191475494545	9252002535620780
UP_KEYWORDS	GTP-binding	3	5660377358490560	0.2087213542323574	RAB5B, RAP1A, RAB10	52	343	20581	3.46171e+16	0.9999999999999998	0.6032365509452603	9396941962759240
GOTERM_MF_DIRECT	GO:0005525~GTP binding	3	5660377358490560	0.3236498566917838	RAB5B, RAP1A, RAB10	52	384	16881	2.53621e+16	1.0	0.9492941174461396	9920132865316690
UP_KEYWORDS	Nucleotide-binding	5	9433962264150940	0.6574242779850206	ACTB, HSP90B1, RAB5B, RAP1A, RAB10	52	1788	20581	1.10679e+16	1.0	0.9655010084955743	9999973761696720
INTERPRO	IPR027417:P-loop containing nucleoside triphosphate hydrolase	3	5660377358490560	0.7027179237812387	RAB5B, RAP1A, RAB10	52	879	18559	1.2181e+16	1.0	0.9998457515608163	9999991580103240
Annotation Cluster 12	Enrichment Score: 0.7047763448357172
Category	Term	Count	%	PValue	Genes	List Total	Pop Hits	Pop Total	Fold Enrichment	Bonferroni	Benjamini	FDR
GOTERM_MF_DIRECT	GO:0005509~calcium ion binding	6	1.13208e+16	0.06439738128475589	MYL6, HSP90B1, S100A7, S100A9, ANXA1, CALR	52	717	16881	2.71661e+16	0.9999948745564545	0.5115639250570949	5605227271352610
UP_KEYWORDS	Calcium	5	9433962264150940	0.17161725013978413	HSP90B1, S100A7, S100A9, ANXA1, CALR	52	877	20581	2256490658714140	0.9999999999997444	0.543264933785913	8955041853960370
GOTERM_MF_DIRECT	GO:0008270~zinc ion binding	4	7547169811320750	0.6954114217168217	S100A7, S100A9, CALR, CA1	52	1169	16881	1.11081e+16	1.0	0.999767652433802	9999995801442400
Annotation Cluster 13	Enrichment Score: 0.6393711610018524
Category	Term	Count	%	PValue	Genes	List Total	Pop Hits	Pop Total	Fold Enrichment	Bonferroni	Benjamini	FDR
UP_KEYWORDS	Inflammatory response	3	5660377358490560	0.05460301130373983	S100A9, ANXA1, PARK7	52	152	20581	7811614372469630	0.9998243739009701	0.274043320144601	4901200924965000
GOTERM_BP_DIRECT	GO:0006954~inflammatory response	3	5660377358490560	0.3203149886556782	S100A9, ANXA1, PARK7	52	379	16792	2556119342399020	1.0	0.9988307014349156	9965599694596020
UP_KEYWORDS	Cell membrane	8	1509433962264150	0.6903870896588322	P4HB, RAB5B, S100A9, ANXA1, KRT1, RAP1A, IGKC, PARK7	52	3175	20581	0.9972622652937614	1.0	0.9709949749243951	9999992204196910
Annotation Cluster 14	Enrichment Score: 0.565013940848591
Category	Term	Count	%	PValue	Genes	List Total	Pop Hits	Pop Total	Fold Enrichment	Bonferroni	Benjamini	FDR
GOTERM_BP_DIRECT	GO:0006508~proteolysis	5	9433962264150940	0.06483022468839467	IGHG1, LAP3, PSMB5, IGKC, PARK7	52	500	16792	3229230769230760	1.0	0.787111666378595	6.26428e+16
UP_KEYWORDS	Protease	3	5660377358490560	0.39186674491472395	LAP3, PSMB5, PARK7	52	544	20581	2.18266e+16	1.0	0.817696195358621	9974364187441820
UP_KEYWORDS	Hydrolase	4	7547169811320750	0.7944054981196521	LAP3, PSMB5, PRDX6, PARK7	52	1671	20581	0.9474289923122958	1.0	0.9890147343506732	9999999942604250
Annotation Cluster 15	Enrichment Score: 0.2557435703200076
Category	Term	Count	%	PValue	Genes	List Total	Pop Hits	Pop Total	Fold Enrichment	Bonferroni	Benjamini	FDR
GOTERM_CC_DIRECT	GO:0005886~plasma membrane	15	2830188679245280	0.24939275917719517	ACTB, RAB5B, S100A9, ANXA1, PARK7, HSP90B1, APOA1, BLVRB, KRT1, HSPB1, RAP1A, IGKC, RAB10, GAPDH, GSTP1	52	4121	18224	1.27564e+16	1.0	0.6406426218242317	9649105022117800
UP_KEYWORDS	Cell membrane	8	1509433962264150	0.6903870896588322	P4HB, RAB5B, S100A9, ANXA1, KRT1, RAP1A, IGKC, PARK7	52	3175	20581	0.9972622652937614	1.0	0.9709949749243951	9999992204196910
UP_KEYWORDS	Membrane	12	2.26415e+16	0.9926423215940424	IGHG1, P4HB, RAB5B, S100A9, ANXA1, KRT1, RAP1A, IGKC, RAB10, HBB, GAPDH, PARK7	52	7494	20581	0.6337685533041818	1.0	0.9999972970878995	100.0
Annotation Cluster 16	Enrichment Score: 0.18685421271508953
Category	Term	Count	%	PValue	Genes	List Total	Pop Hits	Pop Total	Fold Enrichment	Bonferroni	Benjamini	FDR
UP_KEYWORDS	Metal-binding	10	1.88679e+16	0.5603609852747198	LAP3, S100A7, ALB, S100A9, ANXA1, HBA1, CALR, CA1, HBB, HBD	52	3640	20581	1.08733e+16	1.0	0.9323028146269726	9999476906770760
GOTERM_MF_DIRECT	GO:0008270~zinc ion binding	4	7547169811320750	0.6954114217168217	S100A7, S100A9, CALR, CA1	52	1169	16881	1.11081e+16	1.0	0.999767652433802	9999995801442400
UP_KEYWORDS	Zinc	6	1.13208e+16	0.7058747585518028	LAP3, S100A7, ALB, S100A9, CALR, CA1	52	2348	20581	1.01138e+16	1.0	0.9733290825248739	9999995787803470
