# Supplementary material for: Differentially expressed proteins in positive versus negative HNSCC lymph nodes
Source: BMC Med Genomics. 2018 Aug 29;11:73. doi: 10.1186/s12920-018-0382-6 (PMC6114741; doi:10.1186/s12920-018-0382-6)
Supplement: Supplementary file 5 — Positive scores for gene-to-HNSCC association determined by HNdb hypergeometric test. (XLS 33 kb) [file 12920_2018_382_MOESM5_ESM.xls]

## Sheet: Score
Additional file 5. Positive scores for gene-to-HNSCC association determined by HNdb hypergeometric test.
Official gene symbol	Official gene name	Gene identifier	Score
GSTP1	glutathione S-transferase pi 1	2950	83
ACTB	actin beta	60	-0.08
ALB	albumin	213	-0.08
ARHGDIB	Rho GDP dissociation inhibitor beta	397	-0.08
CALR	calreticulin	811	-0.08
CSTB	cystatin B	1476	-0.08
HBB	hemoglobin subunit beta	3043	-0.08
HSP90B1	heat shock protein 90kDa beta family member 1	7184	-0.08
PFN1	profilin 1	5216	-0.08
PRDX1	peroxiredoxin 1	5052	-0.08
PRDX2	peroxiredoxin 2	7001	-0.08
PRDX6	peroxiredoxin 6	9588	-0.08
S100A9	S100 calcium binding protein A9	6280	-0.08
SFN	stratifin	2810	-0.08
TAGLN2	transgelin 2	8407	-0.08
TPI1	triosephosphate isomerase 1	7167	-0.08
YWHAZ	tyrosine 3-monooxygenase/tryptophan 5-monooxygenase activation protein zeta	7534	-0.08
BLVRB	biliverdin reductase B	645	-0.09
LGALS7B	galectin 7B	653499	-0.09
HSPB1	heat shock protein family B (small) member 1	3315	0.66
POSTN	periostin	10631	0.66
PPIA	peptidylprolyl isomerase A	5478	0.66
RAP1A	RAP1A, member of RAS oncogene family	5906	0.66
KRT1	keratin 1	3848	0.67
KRT13	keratin 13	3860	0.69
FABP5	fatty acid binding protein 5	2171	1.88
S100A7	S100 calcium binding protein A7	6278	11.54
ANXA1	annexin A1	301	3.22
LGALS1	galectin 1	3956	4.86
PARK7	Parkinsonism associated deglycase	11315	4.86

## Sheet: Microarrays
Symbol	Author	Site	Epression	Platform array
ANXA1	Cromer	Head and neck	down	Human Genome U95A-Av2 Array (8603)
ANXA1	Toruner	Oral cavity	down	Human Genome U133A Array (12624)
CSTB	Ginos	Head and neck	down	Human Genome U133A Array (12624)
GSTP1	Estilo	Tongue	up	Human Genome U95A-Av2 Array (8603)
HSP90B1	Ginos	Head and neck	up	Human Genome U133A Array (12624)
IGHG1	Ginos	Head and neck	up	Human Genome U133A Array (12624)
IGKC	Ginos	Head and neck	up	Human Genome U133A Array (12624)
KRT1	Ginos	Head and neck	down	Human Genome U133A Array (12624)
KRT13	Schlingemann	Hypopharyngeal	down	Human Genome U133A Array (12624)
KRT13	Toruner	Oral cavity	down	Human Genome U133A Array (12624)
KRT13	Ye	Tongue	down	Human Genome U133 Plus 2.0 Array (19574)
LAP3	Toruner	Oral cavity	up	Human Genome U133A Array (12624)
POSTN	Ginos	Head and neck	up	Human Genome U133A Array (12624)
POSTN	Schlingemann	Hypopharyngeal	up	Human Genome U133A Array (12624)
S100A9	Cromer	Head and neck	down	Human Genome U95A-Av2 Array (8603)
TAGLN2	Estilo	Tongue	up	Human Genome U95A-Av2 Array (8603)
YWHAZ	Estilo	Tongue	up	Human Genome U95A-Av2 Array (8603)
